# Supplementary material for: Under-Five Mortality and Associated Risk Factors in Children Hospitalized at David Bernardino Pediatric Hospital (DBPH), Angola: A Hierarchical Approach
Source: Int J Environ Res Public Health. 2024 Aug 14;21(8):1062. doi: 10.3390/ijerph21081062 (PMC11354039; doi:10.3390/ijerph21081062)
Supplement: Supplementary file 1 [file ijerph-21-01062-s001.zip]

Archive with 1 entries (1 files):
- ijerph-3054089-supplementary.pdf
